# Supplementary material for: Genotype–Phenotype Relationship in Hereditary Hemorrhagic Telangiectasia: Quality of Life and Cardiovascular Risk Evaluation
Source: J Clin Med. 2025 Jun 20;14(13):4409. doi: 10.3390/jcm14134409 (PMC12249744; doi:10.3390/jcm14134409)
Supplement: Supplementary file 1 [file jcm-14-04409-s001.zip]

Archive with 1 entries (1 files):
- jcm-3665315-supplementary.pdf
